# Supplementary material for: Amplitude modulations of cortical sensory responses in pulsatile evidence accumulation
Source: eLife. 2020 Dec 2;9:e60628. doi: 10.7554/eLife.60628 (PMC7811404; doi:10.7554/eLife.60628)
Supplement: Figure 4—source data 1. [file elife-60628-fig4-data1.zip]

Archive with 1 entries (1 files):
- atc_cueAmpDecoding.mat
